# Supplementary material for: The Destructive Static Tree-Pulling Test Provides Reliable Estimates of the Soil–Root Plate of Eastern Baltic Silver Birch (Betula pendula Roth.)
Source: Plants (Basel). 2022 Jun 4;11(11):1509. doi: 10.3390/plants11111509 (PMC9182673; doi:10.3390/plants11111509)
Supplement: Supplementary file 1 [file plants-11-01509-s001.zip]

Archive with 1 entries (1 files):
- plants-1736170-supplementary.pdf
